# Supplementary material for: Toll-like Receptor-Mediated Immunomodulation of Th1-Type Response Stimulated by Recombinant Antigen of Type 2 Porcine Reproductive and Respiratory Syndrome Virus (PRRSV-2)
Source: Viruses. 2023 Mar 17;15(3):775. doi: 10.3390/v15030775 (PMC10057405; doi:10.3390/v15030775)
Supplement: Supplementary file 1 [file viruses-15-00775-s001.zip]

Archive with 1 entries (1 files):
- viruses-2221973 Supplementary Materials.pdf
